# Supplementary material for: Genetic Analysis Reveals Relationships Among Populations of Puccinia triticina from Henan Province of China
Source: J Fungi (Basel). 2026 Jun 25;12(7):468. doi: 10.3390/jof12070468 (PMC13412825; doi:10.3390/jof12070468)
Supplement: Supplementary file 1 [file jof-12-00468-s001.zip]

Archive with 1 entries (1 files):
- jof-4348496-supplementary.pdf
